# Supplementary material for: Urine Metabolomic Profiling and Machine Learning in Autism Spectrum Disorder Diagnosis: Toward Precision Treatment
Source: Metabolites. 2025 May 16;15(5):332. doi: 10.3390/metabo15050332 (PMC12113876; doi:10.3390/metabo15050332)
Supplement: Supplementary file 1 [file metabolites-15-00332-s001.zip]

Archive with 1 entries (1 files):
- metabolites-3602969-supplementary.pdf
